# Supplementary material for: Strong Positive Selection in Aedes aegypti and the Rapid Evolution of Insecticide Resistance
Source: Mol Biol Evol. 2023 Mar 27;40(4):msad072. doi: 10.1093/molbev/msad072 (PMC10118305; doi:10.1093/molbev/msad072)
Supplement: msad072_Supplementary_Data [file msad072_supplementary_data.zip]

Archive with 5 entries (5 files):
- Table_S1.txt
- Table_S7.xlsx
- Table_S8.xlsx
- Love_et_al_0643_supplemental_tables.pdf
- Love_et_al_6043_supplemental_figures_compiled.pdf
