# Supplementary material for: Strong Positive Selection in Aedes aegypti and the Rapid Evolution of Insecticide Resistance
Source: Mol Biol Evol. 2023 Mar 27;40(4):msad072. doi: 10.1093/molbev/msad072 (PMC10118305; doi:10.1093/molbev/msad072)
Supplement: msad072_Supplementary_Data [file msad072_supplementary_data.zip › Table_S8.xlsx]

## Sheet: Sheet1
	THRESHOLDS	G123 == 1, G2/G1 <= 1st %, G2/G1 >= 99th %				THRESHOLDS	G123 >= 0.9, G2/G1 <= 5th %, G2/G1 >= 95th %
		Brazil	Colombia	USA			Brazil	Colombia	USA
	AaegL5_2					AaegL5_2
	whole chromosome					whole chromosome
	# windows	658608	658608	658608		# windows	658608	658608	658608
	g123 == 1	287	38	13		g123 >= 0.9	287	85	42
	g2/g1 <= 1st percentile	7811	6744	7183		g2/g1 <= 5th percentile	45436	33284	33784
	g2/g1 >= 99th percentile	522639	397005	462061		g2/g1 >= 95th percentile	522639	397005	462061
	candidate sweep					candidate sweep
	# windows	5,554 (0.84)	5,554 (0.84)	5,554 (0.84)		# windows	5,554 (0.84)	5,554 (0.84)	5,554 (0.84)
	g123 == 1	16 (5.57)	8 (21.05)	0 (0)		g123 >= 0.9	16 (5.57)	16 (18.82)	0 (0)
	g2/g1 <= 1st percentile	228 (2.92)	209 (3.10)	2 (0.03)		g2/g1 <= 5th percentile	614 (1.35)	577 (1.73)	207 (0.61)
	g2/g1 >= 99th percentile	4,186 (0.80)	3,093 (0.78)	4,164 (0.90)		g2/g1 >= 95th percentile	4,186 (0.80)	3,093 (0.78)	4,164 (0.90)
	AaegL5_3					AaegL5_3
	whole chromosome					whole chromosome
	# windows	553195	553195	553195		# windows	553195	553195	553195
	g123 == 1	251	37	14		g123 >= 0.9	251	87	26
	g2/g1 <= 1st percentile	6948	5720	5832		g2/g1 <= 5th percentile	37273	29170	25917
	g2/g1 >= 99th percentile	444088	345655	384444		g2/g1 >= 95th percentile	444088	345655	384444
	candidate sweep					candidate sweep
	# windows	6,425 (1.16)	6,425 (1.16)	6,425 (1.16)		# windows	6,425 (1.16)	6,425 (1.16)	6,425 (1.16)
	g123 == 1	30 (11.95)	11 (29.73)	0 (0)		g123 >= 0.9	30 (11.95)	28 (32.18)	0 (0)
	g2/g1 <= 1st percentile	806 (11.60)	339 (5.93)	515 (8.83)		g2/g1 <= 5th percentile	1,590 (4.27)	957 (3.28)	1,062 (4.10)
	g2/g1 >= 99th percentile	4,158 (0.94)	3,378 (0.98)	3,644 (0.95)		g2/g1 >= 95th percentile	4,158 (0.94)	3,378 (0.98)	3,644 (0.95)
